# Supplementary material for: Decreased accuracy of erythrocyte sedimentation rate in diagnosing osteomyelitis in diabetic foot infection patients with severe renal impairment: A retrospective cross-sectional study
Source: PLoS One. 2022 Mar 23;17(3):e0265769. doi: 10.1371/journal.pone.0265769 (PMC8942204; doi:10.1371/journal.pone.0265769)
Supplement: S1 Data — (XLSX) [file pone.0265769.s002.xlsx]

## Sheet: Sheet1
Age (years)	Gender	BMI (kg/m2)	Diabetes duration (years)	Infection duration (weeks)	Severe infection	PAD	DPN	DFO	SRI	eGFR (mL/min/1.73 m2)	ESR (mm/h)	WBC (×109/L)	hs-CRP (mg/L)	HbA1c (%)
82	Female	23.81	17	12	No	Yes	No	Yes	No	63.63	33	4.45	1.36	6.3
65	Female	22.04	12	34	No	No	Yes	Yes	No	93.16	32	7.85	8.08	7.7
64	Female	21.34	4	24	No	Yes	Yes	No	No	80.95	24	5.6	0.5	7.3
91	Female	22.27	21	2	No	Yes	Yes	No	No	79.17	40	5.83	3.34	7.4
72	Female	23.15	15	16	No	Yes	No	No	No	57.09	3	5.17	0.85	5.6
56	Male	22.6	15	26	No	No	Yes	Yes	No	108.89	75	9.24	35.27	8.8
66	Female	28.73	12	4	No	No	Yes	No	No	74.13	11	7.21	0.53	8.9
64	Female	24.61	20	16	No	No	Yes	No	No	103.58	22	6.11	0.63	12.2
53	Male	32.85	20	2	Yes	Yes	Yes	No	No	91.87	39	16.18	82.55	9.8
59	Male	28.93	12	4	No	Yes	Yes	No	No	100.88	19	7.34	2.59	6.2
63	Female	22.19	25	25	No	Yes	No	Yes	No	110.43	13	8.51	3.35	9.8
57	Male	21.63	16	4	No	Yes	No	Yes	Yes	27.7	91	8.77	21.02	6.9
83	Female	25.4	15	7	No	Yes	No	No	No	59.1	9	7.04	3.25	7.5
61	Male	25.21	8	2	No	No	No	Yes	No	114.31	13	4.8	0.5	8.1
61	Female	23.03	20	1	No	Yes	No	No	No	113.18	32	11.23	32.33	9.9
73	Female	21.72	20	2	No	Yes	No	No	Yes	11.74	82	9.79	32.36	7.6
71	Female	24.49	1	6	No	No	Yes	Yes	No	98.92	31	7.89	9.74	6.9
78	Female	21.26	17	5	No	Yes	Yes	Yes	No	77.94	54	6.64	53.62	10.8
67	Female	27.55	7	3	No	Yes	Yes	No	No	98.59	23	7.99	3.15	8.9
79	Female	23.89	28	17	No	Yes	Yes	No	No	82.1	39	5.45	2.13	6.5
61	Male	29.21	25	19	Yes	No	No	Yes	Yes	23.01	79	23.67	196.95	10.4
72	Female	28.08	3	4	No	Yes	No	No	No	99.81	14	5.51	0.95	9.3
54	Male	25.97	17	16	No	No	Yes	No	No	101.84	64	9.04	139.05	7.7
70	Female	26.67	30	9	Yes	Yes	No	Yes	No	95.8	79	15.82	17.05	9
57	Male	22.64	1	1	Yes	No	No	No	Yes	20.18	91	12.47	177.54	8.4
62	Female	22.86	19	12	No	Yes	Yes	No	No	115.56	37	10.83	11.05	9.1
53	Male	22.41	21	10	No	No	Yes	No	No	104.01	39	4.89	0.65	8.3
72	Female	22.49	25	2	No	Yes	No	Yes	No	57.96	65	7.1	29.26	10.1
62	Female	29.3	15	78	No	No	Yes	No	No	96.28	48	2.91	3.18	9.7
52	Male	26.7	20	8	No	Yes	Yes	Yes	No	123.49	72	7.12	37.19	9.9
83	Female	26.81	7	13	No	No	Yes	Yes	No	82.18	26	4.52	8.24	5.7
81	Female	23.01	14	14	No	Yes	No	No	No	90.33	15	9.46	0.77	6.2
82	Female	26.57	16	9	No	Yes	Yes	Yes	No	66.93	81	8.55	17.89	9.4
70	Female	20.9	20	12	No	Yes	Yes	No	Yes	20.78	31	10.35	147.62	8.3
87	Female	23.24	30	1	No	Yes	No	No	No	84.18	29	10.39	0.5	7.8
81	Female	27.34	23	8	No	Yes	No	Yes	No	68.38	56	7.27	27.28	9.5
71	Female	28.52	22	17	Yes	Yes	No	Yes	No	83.26	62	15.28	101.56	10.5
64	Female	21.72	30	12	No	Yes	Yes	Yes	No	103.56	69	6.62	37.46	10.8
84	Female	31.25	16	4	Yes	Yes	Yes	Yes	No	87.35	68	13.57	113.43	10.5
68	Female	25.86	30	54	No	Yes	Yes	Yes	Yes	19.08	47	8.1	9.4	9.6
78	Female	24.49	21	39	No	Yes	Yes	No	No	46.2	20	4.15	0.64	6.3
55	Male	21.34	12	3	Yes	Yes	Yes	Yes	No	108.11	58	14.98	95.25	11.2
89	Female	25.99	19	2	No	No	Yes	Yes	No	93.66	88	10.22	60.79	7.9
72	Female	20	36	29	No	Yes	Yes	No	No	92.07	44	6.91	6.67	6.2
51	Male	23.32	15	2	Yes	No	Yes	Yes	No	92.51	73	17.23	183.83	12.5
66	Female	22.86	20	2	No	No	No	No	No	102.78	52	6.97	1.7	10.3
55	Male	28.76	21	17	No	Yes	No	Yes	No	66.01	39	10.66	12.62	8.9
63	Female	19.48	4	1	No	Yes	Yes	No	No	82.58	23	3.95	0.05	6.2
56	Male	24.21	13	4	No	No	No	Yes	No	104.61	43	3.71	4.55	10.8
48	Male	23.44	13	1	Yes	Yes	Yes	No	No	86.02	77	20.91	189.44	12.8
88	Female	22.86	15	24	Yes	Yes	Yes	No	No	81.9	58	10.01	88.07	7.3
59	Male	27.68	19	9	Yes	Yes	Yes	Yes	No	106.06	89	15.56	115.95	9.9
54	Male	19.72	13	1	Yes	Yes	Yes	Yes	No	87.74	49	14.49	68.84	8.7
56	Male	27.68	9	1	No	Yes	No	Yes	No	116.45	65	10.49	72.1	8.9
59	Male	23.18	6	2	No	Yes	Yes	Yes	No	127.09	66	7.5	15.68	7.1
62	Female	20.76	15	1	No	Yes	No	No	No	110.77	36	3.86	3.74	9.5
62	Female	24.09	4	13	No	No	No	Yes	No	95.4	14	10.96	5.93	8.8
75	Female	28.4	7	2	No	Yes	Yes	No	No	47.4	12	4.88	2.16	6.2
69	Female	21.72	22	2	No	No	Yes	No	No	88.31	36	8.58	7.35	7.9
53	Male	22.53	8	2	Yes	No	No	No	No	104.05	44	24.25	191.58	9.8
70	Female	21.6	12	4	Yes	Yes	Yes	No	No	32.64	48	15.1	24.11	7.4
76	Female	26.56	19	2	Yes	Yes	Yes	No	No	88.53	51	12.37	49.89	8.6
84	Female	25.95	26	4	No	Yes	No	No	No	81.03	18	5.24	11.53	8.1
66	Female	25.71	23	4	No	Yes	No	No	No	64.92	29	6.94	9.97	8.4
84	Female	25.39	21	25	No	Yes	Yes	No	No	54.46	30	5.7	2.78	8.2
76	Female	24.21	18	2	No	Yes	No	No	No	91.06	37	7.53	5.58	8.5
70	Female	24.49	10	9	No	Yes	No	No	No	99.1	73	6	0.5	9.6
86	Female	18.52	17	8	No	Yes	No	No	No	60.95	19	8.22	0.94	10.3
51	Male	25.25	17	3	No	Yes	No	Yes	No	121.18	90	7.76	24.02	11.2
88	Female	27.06	13	2	No	Yes	Yes	No	No	58.66	16	7.66	9.38	8.2
70	Female	31.89	20	5	No	Yes	Yes	Yes	No	94.03	39	9.72	4.24	10.1
51	Male	26.23	16	3	Yes	Yes	No	No	No	102.72	73	11.26	144.89	13.6
83	Female	25.72	7	8	No	Yes	Yes	No	No	48.86	27	8.3	2.81	7
73	Female	27.13	8	4	No	Yes	Yes	Yes	No	107.82	42	7.08	7.1	10.7
60	Female	27.14	17	12	No	No	No	No	No	74.14	25	7.52	0.5	8.4
52	Male	26.04	6	5	Yes	No	No	Yes	No	106.92	70	14.51	53.53	10.3
69	Female	23.44	17	3	Yes	Yes	Yes	Yes	No	93.55	45	27.66	68.77	12.6
50	Male	29.07	12	3	Yes	Yes	Yes	Yes	No	122.9	120	12.92	15.46	12.1
77	Female	25.8	10	8	No	Yes	No	Yes	Yes	26.31	92	8.09	5.85	9.3
80	Female	26.67	20	32	No	Yes	No	Yes	No	50.38	64	9.02	43.29	10.1
58	Male	26.79	16	1	No	No	Yes	Yes	Yes	25.17	53	11.43	93.48	7.8
64	Female	21.45	4	63	No	Yes	Yes	Yes	No	111.66	39	11.02	27.23	8.6
69	Female	31.99	4	57	No	Yes	No	No	No	94.09	27	6.66	0.75	6.7
74	Female	23.59	13	4	No	Yes	Yes	Yes	No	92.46	45	3.37	21.01	11
59	Male	26.83	1	2	No	Yes	Yes	No	No	108.57	23	6.34	8.58	9.1
82	Female	23.88	23	4	No	Yes	Yes	Yes	No	48.4	49	6.09	1.87	10
69	Female	27.64	15	17	No	Yes	No	No	No	66.7	45	6.4	4.75	8.3
67	Female	21.8	15	12	Yes	Yes	Yes	Yes	No	83.46	29	12.77	47.16	6.3
83	Female	22.34	30	5	No	Yes	Yes	No	No	58.48	20	6.66	3.09	11.3
54	Male	27.25	14	1	No	No	No	No	No	55.4	41	11.97	34.2	7.5
87	Female	21.09	23	6	No	Yes	Yes	Yes	No	75.81	71	11.32	88.48	8.6
86	Female	26.56	33	55	No	Yes	No	No	No	41.25	51	8.52	13.18	7.9
69	Female	24.69	10	2	Yes	Yes	Yes	Yes	Yes	7.67	54	12.56	121.22	8.4
62	Female	20.2	18	8	No	Yes	No	Yes	Yes	7.63	120	11.24	131.54	6.6
66	Female	22.84	30	3	No	Yes	Yes	Yes	Yes	27.07	81	10.9	86.84	7.8
56	Male	29.73	20	2	No	No	Yes	No	No	109.72	2	6.03	0.5	8.7
54	Male	28.73	2	4	Yes	No	No	No	No	112.53	40	12.18	81.72	10.3
81	Female	25.33	17	13	No	Yes	Yes	Yes	No	83.02	33	8.43	3.03	8.7
80	Female	24.61	13	14	No	Yes	No	Yes	No	77.63	71	6.95	28.83	6.2
65	Female	21.97	15	4	No	Yes	No	Yes	No	97.45	19	8.88	0.5	9
55	Male	20.45	23	10	No	Yes	Yes	Yes	No	105.55	69	11.1	10.36	6.7
73	Female	24.17	13	5	Yes	Yes	No	Yes	Yes	13.05	103	12.33	143.99	9.1
56	Male	23.11	7	10	No	No	No	No	No	91.22	24	6.89	29.99	10.1
84	Female	27.34	18	1	No	Yes	No	Yes	No	35.21	36	5.35	1.74	5.9
58	Male	23.44	15	4	Yes	Yes	No	No	No	81.23	40	22.81	120.62	12
87	Female	26.57	13	2	Yes	Yes	No	No	No	89.12	16	12.03	7.66	6
45	Male	23.18	1	3	Yes	No	No	Yes	No	109.62	48	16.97	141.98	11.2
85	Female	25.61	13	2	No	Yes	No	No	Yes	29.43	48	6.15	18.61	6.7
63	Female	22.22	28	3	No	Yes	Yes	Yes	No	102.13	57	6.52	9.66	9.9
62	Female	24.91	22	2	No	Yes	Yes	No	No	80.47	35	7.28	3.23	8.8
79	Female	26.14	10	7	No	Yes	No	Yes	No	99.56	74	9.05	5.48	6.4
66	Female	26.12	1	2	No	No	Yes	No	No	98.48	15	5.08	3.38	6.7
75	Female	21.14	39	4	No	Yes	No	No	No	76	11	7.02	2.74	8.1
66	Female	19.82	15	2	No	No	No	No	No	101.85	28	8.08	0.5	10.9
59	Male	18.11	10	4	Yes	Yes	No	No	Yes	3.96	95	13.15	8.42	9.8
71	Female	19.29	21	5	No	Yes	No	No	No	55.3	67	5.65	8.77	8
65	Female	24.03	24	12	No	No	Yes	No	No	101.07	10	7.21	0.5	12.4
88	Female	21.45	25	1	No	Yes	Yes	No	No	75.94	8	7.44	0.73	11.3
64	Female	21.94	2	2	No	No	No	No	No	110.08	31	6.2	7.18	7.4
62	Female	23.88	20	3	No	Yes	Yes	Yes	No	109.47	20	7.41	0.63	7.4
59	Male	26.93	10	12	No	Yes	No	No	No	97.53	15	6.44	2.08	7.5
65	Female	20.55	5	1	Yes	Yes	No	Yes	No	97.62	60	16.18	105.23	10.2
76	Female	20.2	13	2	Yes	No	Yes	Yes	No	96.96	68	19.71	113.33	10.7
75	Female	23.45	25	56	No	No	Yes	No	No	102.92	23	7.35	6	8.8
68	Female	28.13	16	53	No	No	Yes	No	No	66.99	18	3.42	0.5	11
67	Female	19.53	10	8	No	Yes	Yes	Yes	No	98.43	43	4.94	14.57	12.2
65	Female	25.95	30	24	No	Yes	Yes	Yes	No	49.34	60	7.43	22.48	8
67	Female	26.06	30	9	No	Yes	No	No	No	79.51	13	5.02	0.5	9.2
85	Female	24.46	18	2	No	Yes	Yes	No	No	60.57	44	6.33	2.71	10.8
94	Female	16.94	15	3	No	Yes	No	No	No	68.83	13	11.45	16.68	6.3
62	Female	27.68	42	3	No	No	Yes	Yes	No	32.22	29	6.55	54.31	7.3
51	Male	26.35	2	8	Yes	Yes	No	Yes	No	114.07	29	12.62	101.67	5.3
78	Female	23.18	24	2	No	Yes	No	Yes	No	75.47	33	6.26	0.92	10.3
64	Female	29.05	10	8	No	Yes	Yes	Yes	No	96.46	54	9.65	2.76	6.4
76	Female	27.68	23	9	No	Yes	Yes	No	No	87.03	10	8.1	0.5	9.9
75	Female	19.53	15	8	No	Yes	No	No	No	44.41	14	5.34	0.5	6.6
62	Female	24	18	13	No	Yes	No	No	No	96.16	71	8.51	3.38	7.3
67	Female	21.22	26	15	No	Yes	No	Yes	No	109.86	44	11.62	29	7.4
81	Female	27.34	14	2	No	Yes	No	No	No	78.71	44	10.46	76.92	11.9
69	Female	16.96	5	9	Yes	Yes	No	Yes	No	60.07	61	19.27	123.6	10.3
76	Female	18.52	15	52	No	Yes	Yes	Yes	No	83.66	21	6.3	0.5	6
62	Female	24.49	23	10	No	Yes	No	Yes	No	86.72	56	7.81	17.04	10
60	Female	22.15	18	8	No	Yes	Yes	No	No	55.96	11	9.35	0.5	6.4
76	Female	28.89	23	5	Yes	No	Yes	Yes	No	50.8	42	15.25	33.64	8.1
86	Female	27.68	20	1	No	Yes	No	No	No	80.33	19	5.5	1.91	6.4
69	Female	25.48	15	24	No	Yes	No	No	No	105.41	46	10.59	26.31	7.3
70	Female	23.59	8	4	No	No	Yes	No	No	94.8	16	5.42	1.24	12.8
80	Female	25.64	15	16	No	No	Yes	No	No	33.03	34	5.41	1.14	9.2
84	Female	23.94	26	10	No	Yes	Yes	No	No	56.94	19	6.67	7.75	6.7
70	Female	30.48	19	2	Yes	No	No	Yes	No	112.37	86	28.84	100.22	8.6
62	Female	23.12	18	8	No	No	Yes	Yes	No	110.04	30	8.35	20.76	7.9
85	Female	21.26	31	25	No	Yes	No	Yes	No	83.03	46	5.95	16.67	6.4
52	Male	26.73	7	1	No	Yes	No	No	No	105.15	74	10.49	201.3	10.1
94	Female	27.47	35	26	No	Yes	No	Yes	No	66.97	44	10.21	85.56	7.5
79	Female	23.84	18	3	No	Yes	Yes	No	No	44.06	25	7.79	11.53	8.2
51	Male	22.86	12	53	Yes	Yes	Yes	Yes	No	90.98	91	14.4	54.33	5.9
66	Female	22.84	20	19	No	Yes	No	Yes	No	113.94	54	7.27	21.09	7.2
61	Male	26.79	9	4	No	No	No	Yes	No	126.34	84	4.21	0.05	11.1
75	Female	26.3	10	2	No	Yes	Yes	Yes	No	87.07	64	7.57	7.78	11.6
60	Female	21.63	20	1	No	Yes	No	No	No	107.28	38	9.23	47.03	10.6
51	Male	25.35	16	1	Yes	Yes	Yes	Yes	No	118.79	102	13.84	69.17	9.4
80	Female	26.44	18	4	No	Yes	Yes	No	No	93.77	5	7.63	0.5	12
66	Female	18.75	20	52	Yes	Yes	No	Yes	No	64.27	54	16.51	152.31	9.8
66	Female	27.04	8	1	No	Yes	No	No	No	98.86	43	8.28	29.21	7.6
56	Male	22.49	6	3	No	No	Yes	No	No	108.97	48	11.05	64.52	14.6
83	Female	24.69	13	8	No	Yes	No	No	No	42.95	17	11.48	0.5	6.7
93	Female	27.34	30	2	No	Yes	No	Yes	No	48.57	24	5.18	3.66	10.5
76	Female	28.02	11	12	No	Yes	No	No	Yes	26.64	8	7.86	0.5	6.1
56	Male	22.6	7	40	No	No	No	No	No	99.94	23	7.91	3.56	8.7
75	Female	27.55	6	2	No	Yes	No	No	No	58.76	63	9.26	9.04	7.9
66	Female	25.69	14	3	No	Yes	Yes	Yes	No	94.17	68	11.33	67.21	8.5
68	Female	20	18	4	No	Yes	No	Yes	No	74.3	67	9.78	143.64	9.6
59	Male	22.79	2	4	Yes	Yes	No	No	No	63.2	72	12.79	126.66	13.8
49	Male	27.64	1	5	No	No	No	Yes	No	135.25	71	6.97	68.23	12.4
80	Female	21.8	20	9	No	Yes	No	Yes	No	49.85	7	10.97	12.78	6.3
66	Female	20.28	26	1	No	No	Yes	No	No	55.44	20	10	39.98	8.6
87	Female	21.01	33	1	No	Yes	Yes	No	No	54.99	11	7.66	2.54	8.3
72	Female	20.76	20	1	No	Yes	No	No	No	94.66	29	7.32	1.24	9.1
67	Female	21.22	17	21	No	Yes	Yes	Yes	No	86.66	46	5.31	9.1	8.8
62	Female	22.86	30	2	No	Yes	No	Yes	No	96.85	54	6.07	58.93	10.5
66	Female	20.98	11	1	No	Yes	No	No	No	77.72	114	10.55	84.58	12
71	Female	22.04	6	1	Yes	Yes	No	No	No	38.39	75	21.51	117.94	8.6
70	Female	22.23	14	16	No	No	No	No	No	98.29	3	5.68	0.5	7.4
54	Male	24.61	10	1	Yes	No	No	Yes	No	111.62	67	22.41	113.06	13
53	Male	22.49	10	1	No	No	No	Yes	No	106.96	31	4.1	2.96	8.6
66	Female	24.09	23	9	No	No	Yes	No	No	96.15	60	6.28	12.78	8.6
55	Male	30.49	22	1	Yes	Yes	Yes	No	No	111.19	42	24.54	76.19	11.7
63	Female	22.41	8	5	No	Yes	Yes	Yes	No	108.94	41	11.94	32.26	11.7
70	Female	28.13	15	4	No	Yes	Yes	No	No	98.09	5	10.57	1.32	9.8
67	Female	22.46	6	4	No	No	No	No	No	75.45	23	7.29	0.5	12
86	Female	30.82	35	2	No	Yes	No	Yes	No	95.92	61	5.27	11.67	12.8
57	Male	19.59	12	3	No	Yes	No	Yes	No	116.63	53	6.56	5.1	12.3
48	Male	26.88	4	1	No	Yes	Yes	No	No	121.46	16	9.93	0.5	8.6
75	Female	24.77	15	4	No	Yes	No	No	No	90.69	13	7.43	0.5	7.1
84	Female	24.49	22	52	No	Yes	No	Yes	Yes	15.57	77	10.87	28.21	6.3
61	Female	22.84	4	52	No	No	No	No	No	60.41	109	9.23	26.88	7.8
60	Female	18.38	3	1	Yes	Yes	Yes	No	No	55.14	34	19.96	92.71	14.8
62	Female	20.76	30	4	No	Yes	No	No	No	86.64	59	8.17	6.83	9
79	Female	21.2	20	14	No	Yes	No	No	No	54.38	19	6.54	1.94	7.1
79	Female	21.48	30	3	Yes	Yes	Yes	No	Yes	28.41	40	12.44	68.64	8.5
68	Female	21.48	15	104	No	Yes	No	Yes	No	91.55	23	5.73	0.5	5.8
79	Female	22.6	6	2	Yes	Yes	No	No	Yes	19.14	73	13.93	135.04	5.9
65	Female	21.8	4	9	No	Yes	Yes	No	No	102.78	5	3.21	0.5	7.2
68	Female	22.86	12	3	No	Yes	Yes	Yes	No	57.78	78	11.96	23.65	7.2
97	Female	20.32	38	110	No	Yes	No	Yes	No	77.27	64	7.62	26.95	6.1
58	Male	15.42	20	4	No	No	Yes	No	No	95.85	34	6.03	6.8	9.1
61	Female	20.55	8	14	No	Yes	Yes	No	No	110.86	26	10	19.04	7.2
79	Female	30.47	31	1	No	Yes	Yes	No	No	92.84	33	6.2	50.96	7.2
86	Female	20.5	20	15	No	Yes	No	Yes	No	38.75	57	9.87	15.22	7.1
80	Female	20.94	26	12	No	Yes	No	No	No	101.57	27	6.2	21.19	8.2
67	Female	28.41	15	2	Yes	Yes	No	Yes	No	69.44	24	13.45	88.2	7.6
75	Female	20.42	21	2	No	Yes	Yes	No	No	66.99	40	4.9	8.95	8.5
66	Female	21.22	5	4	No	Yes	Yes	No	No	94.21	96	4.21	74.67	5.5
84	Female	25.22	18	13	No	Yes	No	Yes	No	44.4	62	7.76	49.04	10.1
74	Female	20.28	13	2	No	Yes	No	No	No	85.19	8	6.77	2.51	6.8
89	Female	24.97	15	4	No	Yes	No	Yes	No	70.61	78	3.28	10.87	10.6
62	Female	30.39	25	1	No	Yes	No	No	No	103.9	31	9.41	86.21	9.9
80	Female	23.41	11	22	No	Yes	No	No	No	83.88	41	10.54	32.21	7.5
87	Female	27.34	30	8	No	Yes	No	No	No	87.64	39	7.94	0.67	7.5
56	Male	23.24	16	56	No	Yes	No	Yes	No	131	10	5.8	0.5	5.9
63	Female	23.03	3	4	No	Yes	No	No	No	113.18	22	8.41	6.84	9.7
74	Female	23.98	36	3	No	Yes	Yes	No	Yes	18.34	50	6.76	0.93	8.5
69	Female	24.03	16	3	No	Yes	Yes	Yes	No	56.35	39	8.71	7.24	7.5
51	Male	24.17	1	15	No	No	No	No	No	100.93	13	8.6	5.36	13.1
67	Female	25.83	20	8	No	Yes	No	Yes	No	104.39	75	6.64	25.22	6.8
71	Female	24.8	30	4	No	No	Yes	No	No	96.76	20	5.76	0.5	7.8
63	Female	28.51	22	17	No	Yes	Yes	No	No	64.96	9	5.09	1.45	7.4
67	Female	21.22	5	1	Yes	No	Yes	Yes	No	110.22	41	13.01	73.09	11.5
61	Female	26.23	21	1	No	No	Yes	No	No	97.8	36	11.95	5.63	7.9
52	Male	22.86	20	1	No	No	Yes	Yes	No	39.21	61	10.32	85.93	9.2
72	Female	22.41	20	26	Yes	Yes	Yes	Yes	No	58.56	61	17.09	94.05	10.6
60	Female	21.72	10	54	No	Yes	Yes	No	No	95.55	14	7.01	0.89	9.6
80	Female	28.4	20	4	Yes	Yes	Yes	Yes	No	38.19	68	15.96	102.51	7.1
58	Male	22.15	15	4	Yes	Yes	Yes	Yes	No	84.16	62	12.24	10.51	10.3
90	Female	21.22	10	3	No	Yes	Yes	Yes	No	55.75	39	6.31	3.86	11.3
62	Female	20.2	20	4	No	Yes	Yes	Yes	No	103.25	26	6.01	3.83	9
75	Female	26.37	20	2	No	Yes	No	No	No	100.55	30	7.35	8.13	10.2
85	Female	22.89	10	4	No	Yes	No	No	No	68.17	19	5.43	0.64	7.8
64	Female	25.14	21	29	Yes	Yes	No	No	Yes	8.95	120	17.57	75.49	7.9
73	Female	23.44	20	1	Yes	Yes	Yes	Yes	No	40.91	106	27.04	144.85	11.2
73	Female	26.12	5	8	Yes	Yes	Yes	No	No	68.89	95	8.41	20.53	6.2
73	Female	23.44	19	16	No	Yes	Yes	Yes	Yes	8.54	28	5.5	7.61	6.1
66	Female	21.22	10	8	No	Yes	Yes	No	No	101.64	55	9.38	2.56	9.2
60	Male	25.06	30	12	No	Yes	No	Yes	Yes	7.62	47	7.52	50.45	6
50	Male	22.49	1	12	No	No	Yes	Yes	No	131.48	91	7.06	45.9	7.2
69	Female	25.71	22	12	Yes	Yes	Yes	Yes	No	94.97	75	16.53	70.18	8.3
57	Male	15.24	14	3	No	No	Yes	Yes	No	124.04	61	11.08	74.92	13
72	Female	20.76	14	4	No	Yes	No	No	No	37.34	39	7.75	0.5	10.1
72	Female	24.49	17	4	No	Yes	Yes	No	No	97.05	27	8.74	0.55	7.7
77	Female	19.59	16	28	No	Yes	Yes	Yes	No	97.87	47	8.5	43.2	8.7
88	Female	29.3	23	16	Yes	Yes	Yes	Yes	No	81.57	81	13.18	72.33	8.2
64	Female	28.73	3	3	No	Yes	Yes	Yes	No	107.94	59	9.68	23.38	10.6
68	Female	20.2	21	1	No	Yes	Yes	Yes	No	90.96	23	10.04	13.22	10.1
88	Female	22.76	20	33	No	Yes	No	No	No	90.21	7	4.84	3.34	5.8
66	Female	21.45	7	5	Yes	Yes	Yes	Yes	No	101.3	60	13.35	30.85	10.6
69	Female	23.39	2	3	No	Yes	No	Yes	No	105.96	53	5.97	9.52	11.5
66	Female	21.22	10	5	No	Yes	Yes	No	No	80.74	96	6.15	17.46	11.9
77	Female	20.98	16	8	Yes	Yes	Yes	No	No	94.47	28	13.17	68.93	6.1
76	Female	20.37	25	2	No	Yes	No	Yes	No	92.58	97	9.75	116.37	12.4
36	Male	24.44	10	4	Yes	No	Yes	No	Yes	13.63	34	17.14	43.51	8
89	Female	17.58	18	104	No	Yes	No	No	No	79.13	5	6.13	0.5	8.6
46	Male	22.84	12	3	Yes	Yes	Yes	Yes	No	115.75	66	19.1	30.99	6.3
70	Female	24.39	19	4	No	Yes	Yes	No	No	50.95	34	7.85	56.48	8.6
84	Female	17.78	12	20	No	Yes	Yes	No	No	61.67	49	11.02	6.5	6.2
62	Female	22.86	28	2	No	Yes	Yes	No	No	89.55	16	4.16	0.5	11.8
75	Female	24.21	20	32	Yes	Yes	Yes	Yes	No	62.45	93	19.75	108.82	9.2
73	Female	23.31	15	1	No	Yes	Yes	No	No	99.69	44	7.36	27.88	6.4
85	Female	24.03	19	16	No	Yes	Yes	No	No	56.25	6	8.35	0.84	7.8
80	Female	23.18	21	16	No	Yes	Yes	No	No	53.09	36	11.53	3.01	5.5
65	Female	21.97	2	3	No	Yes	Yes	Yes	No	86.75	75	8.58	35.17	9.1
83	Female	19.49	20	8	No	Yes	No	No	No	46.91	71	10.55	18.18	11.7
79	Female	18.42	10	1	No	Yes	Yes	No	No	83.56	10	6.13	0.5	5.6
67	Female	20.52	16	21	No	Yes	No	Yes	No	101.6	22	5.41	5.88	10.9
74	Female	24.77	30	3	No	Yes	Yes	Yes	No	99.27	59	3.99	12.93	10.4
75	Female	19.05	22	1	No	No	Yes	No	No	82.83	4	4.39	0.5	8.9
71	Female	19.59	20	2	No	Yes	Yes	No	Yes	5.68	31	6.19	21.43	9.8
94	Female	18.5	16	32	No	Yes	Yes	Yes	No	68.2	35	6.13	0.5	7.2
54	Male	30.86	18	1	No	Yes	Yes	Yes	No	92.78	66	7.73	55.49	8.1
69	Female	19.95	6	1	Yes	Yes	No	Yes	No	49.33	82	15.85	191.69	13
66	Female	18.38	15	1	No	Yes	Yes	No	No	101.3	2	4.9	0.5	5.6
78	Female	25.39	25	2	No	Yes	No	Yes	Yes	7.4	76	10.1	22.2	8
74	Female	26.12	20	2	No	Yes	Yes	No	No	76.64	12	6.02	0.95	6.7
54	Male	26.12	20	4	No	Yes	Yes	Yes	No	40.65	27	6.92	69.4	10.2
76	Male	19.16	30	5	No	Yes	No	Yes	No	92.51	65	7.21	1.43	8.6
73	Male	19.59	35	3	No	Yes	Yes	Yes	Yes	24.13	111	13.96	78.62	6.9
74	Male	21.22	25	1	No	Yes	No	No	No	60.81	11	6.47	0.5	6.5
77	Male	20.76	15	8	No	Yes	Yes	No	No	70.34	24	8.31	0.53	10.1
74	Male	28.41	20	2	No	Yes	Yes	No	No	94.68	60	5.71	13.66	6.1
70	Female	22.89	16	4	No	Yes	Yes	No	No	93.49	25	5.88	0.5	5.5
64	Male	25.06	15	2	No	No	Yes	Yes	No	87.28	66	10.43	68.7	8.3
84	Male	20.94	12	2	No	Yes	Yes	No	No	72.34	13	8.23	0.5	10.6
48	Male	19.59	18	5	No	Yes	No	No	No	121.09	38	5.05	0.5	6.7
71	Male	18.59	30	4	No	Yes	Yes	Yes	Yes	7.47	70	5.77	0.5	6.6
72	Female	30.82	30	3	No	Yes	Yes	No	No	89.53	29	9.12	0.64	6.9
69	Male	20.76	27	2	No	Yes	Yes	No	No	113.56	20	4.44	0.5	9.3
85	Female	16.23	20	4	No	Yes	Yes	No	No	76.53	26	7.97	0.53	8.9
95	Male	19.96	15	40	No	Yes	No	No	Yes	24.55	45	19.2	54.59	6.1
53	Male	28.34	33	2	No	No	Yes	Yes	No	83.47	87	8.25	6.18	14.3
67	Male	26.12	26	1	No	No	Yes	No	No	48.9	27	4.34	2.44	8.5
76	Male	19.59	30	8	No	Yes	Yes	Yes	No	92.21	60	8.16	3.01	7.4
82	Male	21.26	3	3	No	Yes	Yes	Yes	No	84.97	66	9.79	34.68	14.1
53	Male	22.86	15	1	No	Yes	Yes	No	No	94.42	16	4.11	0.05	8.6
71	Male	18.59	30	12	No	Yes	Yes	No	Yes	8.38	58	4.35	1.7	8.9
78	Male	20.76	20	1	No	Yes	Yes	No	No	95.14	98	7.42	86.51	9.9
83	Male	22.86	20	12	No	Yes	No	Yes	No	57.61	9	5.54	0.5	6.6
77	Male	22.6	24	4	No	Yes	No	No	No	53.15	18	9.34	0.5	8.7
62	Male	20.05	20	16	No	Yes	No	No	No	76.44	26	11.34	0.5	6.7
69	Male	20.32	9	2	No	Yes	No	No	Yes	29.69	26	5.09	0.5	6.1
52	Male	28.73	2	2	No	No	Yes	No	No	114.29	22	6.34	0.55	6.9
76	Male	21.45	2	32	Yes	Yes	No	Yes	No	54.14	59	13.54	27.39	6.8
58	Male	21.8	8	2	Yes	Yes	Yes	Yes	No	66.14	120	13.26	3.39	14.7
85	Male	20.76	20	4	No	Yes	Yes	No	No	44.48	43	7.39	1.46	9.7
70	Male	19.72	23	6	No	Yes	Yes	Yes	No	70.71	115	8.4	3.8	12.9
64	Male	22.86	21	2	No	Yes	Yes	No	No	95.54	61	7.84	14.69	10.3
84	Female	17.01	21	1	No	Yes	Yes	No	No	49.55	21	4.47	5.72	6
79	Male	22.04	5	5	No	Yes	Yes	No	No	72.19	53	8.75	0.6	6.6
87	Male	23.41	24	2	No	Yes	Yes	Yes	No	74.58	96	5.95	14.3	10.6
82	Male	23.39	12	8	No	Yes	Yes	Yes	No	86.5	120	8.67	15.47	9.1
82	Male	22.49	23	3	Yes	Yes	Yes	No	Yes	23.75	100	21.08	130.03	8.6
75	Female	18.75	14	1	No	Yes	Yes	No	No	59.27	88	4.21	15.56	10
72	Male	20.19	23	3	No	Yes	Yes	No	Yes	16.9	84	4.26	23.15	7.6
66	Female	23.86	15	6	No	Yes	Yes	No	Yes	8.64	78	10.25	218.35	7.3
71	Male	19.37	19	18	No	Yes	No	No	Yes	18.4	53	7.09	4.08	7.4
66	Male	27.38	28	40	No	Yes	Yes	Yes	Yes	14.57	43	7.12	1.81	8.7
55	Male	21.11	15	32	No	Yes	No	Yes	Yes	20.5	63	7.19	8.06	6
56	Male	23.88	16	30	No	Yes	Yes	Yes	No	36.09	51	6.08	11.17	6.1
60	Male	21.67	18	13	No	Yes	No	Yes	Yes	6.4	78	6.19	98.92	6.5
61	Male	22.16	17	27	No	Yes	No	Yes	Yes	5.91	69	4.58	118.05	7.2
65	Male	27.64	16	3	No	Yes	Yes	Yes	Yes	15.02	57	6.58	1.72	7
79	Female	19.59	6	1	No	Yes	Yes	No	No	42.22	34	5.62	3.67	8.2
82	Female	25.62	26	5	No	Yes	Yes	No	Yes	28.64	93	7.48	3.72	8.2
85	Female	30.04	16	16	No	Yes	No	No	No	89.27	42	6.78	6.19	9.7
61	Male	21.22	18	7	No	Yes	Yes	Yes	No	48.89	113	6.2	33.99	11.2
88	Female	28.51	28	15	No	Yes	No	No	No	79.19	109	7.16	5.09	6.4
74	Male	20.76	19	11	No	Yes	Yes	Yes	No	81.24	10	9.19	0.5	6.4
67	Male	20.28	23	6	No	Yes	Yes	Yes	No	88.14	35	6.62	0.5	7.8
86	Female	26.56	34	5	No	Yes	Yes	No	No	79.16	66	7.21	2.15	7.8
68	Male	21.55	27	21	Yes	Yes	Yes	No	No	54.67	42	13.35	0.62	5.5
67	Male	19.84	3	1	No	Yes	No	No	No	38.1	32	9.47	1.14	7.9
84	Male	22.53	16	2	No	Yes	Yes	No	No	92.83	19	6.55	1.76	9.6
89	Female	22.22	12	8	No	Yes	Yes	No	Yes	26.99	86	7.43	18.05	13
87	Female	19.29	17	12	No	Yes	No	No	No	84.08	59	6.66	23.45	7.9
79	Male	22.04	8	9	No	Yes	Yes	Yes	No	62.55	81	6.85	4.2	11.2
55	Male	21.22	13	6	No	Yes	No	No	No	131.73	11	6.24	0.63	8.9
41	Male	22.86	8	4	No	No	Yes	Yes	No	59.71	75	9.85	47.17	7.5
61	Male	21.22	23	10	No	Yes	Yes	Yes	No	91.66	58	14.94	73.6	5.8
68	Male	21.22	16	2	No	Yes	No	No	Yes	7.19	39	7.52	5.81	6.7
61	Female	24.15	26	42	Yes	Yes	No	No	Yes	17.6	96	13.49	36.08	11.3
59	Male	25.83	13	1	No	Yes	Yes	No	No	93.94	26	8.34	1.59	11.2
69	Female	19.05	18	1	No	Yes	Yes	No	No	47.18	35	8.5	5.82	6.8
78	Female	23.38	12	52	No	Yes	Yes	No	No	73.63	16	5.26	0.62	6.4
58	Male	22.86	13	2	No	Yes	Yes	No	No	96.44	75	9.51	42.61	9.4
66	Female	24.42	13	10	No	Yes	No	No	Yes	13.21	64	3.06	31.54	4.7
83	Male	24.98	4	5	No	Yes	No	Yes	No	98.68	76	8.22	18.32	10.6
70	Male	22.49	5	7	No	Yes	No	No	No	51.3	39	7.74	0.5	8.6
73	Male	22.5	34	6	No	Yes	Yes	Yes	No	92.54	18	7.7	66.48	9.2
62	Male	21.22	14	28	No	Yes	No	Yes	No	99.31	2	4.19	0.5	6.2
91	Female	21.94	40	3	No	Yes	No	No	No	31.86	22	8.56	1.04	7.9
64	Male	21.63	18	3	No	Yes	Yes	Yes	No	90.29	57	8.35	25.89	8.7
61	Male	23.53	21	3	Yes	Yes	Yes	Yes	No	110.95	78	18.16	96.54	10.8
44	Female	22.66	6	2	No	No	Yes	No	No	128.12	14	3.35	0.5	14.7
64	Male	29.41	10	1	Yes	No	Yes	No	No	107.39	102	26.98	152.77	10.1
66	Female	24.09	14	4	No	Yes	Yes	Yes	No	41.29	58	8.04	1.28	12.9
72	Female	25.78	6	9	No	Yes	No	No	No	49.08	29	5.86	21.15	6.4
